# Supplementary material for: Genome of the small hive beetle (Aethina tumida, Coleoptera: Nitidulidae), a worldwide parasite of social bee colonies, provides insights into detoxification and herbivory
Source: Gigascience. 2018 Dec 7;7(12):giy138. doi: 10.1093/gigascience/giy138 (PMC6302959; doi:10.1093/gigascience/giy138)
Supplement: Supplemental Files [file giy138_supplemental_files.zip]

Archive with 3 entries (3 files):
- SupplementalFile1.docx
- SupplementalFile2IDs.xlsx
- SupplementalFile3domains.xlsx
