# Supplementary material for: Genome of the small hive beetle (Aethina tumida, Coleoptera: Nitidulidae), a worldwide parasite of social bee colonies, provides insights into detoxification and herbivory
Source: Gigascience. 2018 Dec 7;7(12):giy138. doi: 10.1093/gigascience/giy138 (PMC6302959; doi:10.1093/gigascience/giy138)
Supplement: Supplemental Files [file giy138_supplemental_files.zip › SupplementalFile2IDs.xlsx]

## Sheet: Sheet1
Orthogroup	A. tumida Protein IDs	GH domain	Highest scoring blastp match (nr)	ALB copy number	CBB copy number	DPOND copy number	Nicrophorus copy number	Oryctes copy number	SHB copy number	Tribolium copy number
OG0000016	XP_019865103.1, XP_019866289.1, XP_019875045.1 , XP_019875045.1, XP_019875349.1, XP_019875746.1, XP_019880470.	1	Myrosinase-like	47	14	23	6	2	7	13
OG0000121	XP_019864946.1, XP_019865594.1 , XP_019875196.1	18	Endochitinase	8	6	3	3	1	3	13
OG0000153	XP_019874318.1, XP_019874319.1, XP_019874321.1, XP_019876951.1, XP_019874323.1	38	Lysosomal alpha-mannosidase	8	4	5	4	3	5	9
OG0000161	XP_019876813.1, XP_019881201.1, XP_019881202.1	35	Beta-galactosidase	9	5	10	3	0	3	4
OG0000199	XP_019875152.1, XP_019875164.1, XP_019881195.1	31	Alpha glucosidase	10	2	5	1	3	3	4
OG0000284	XP_019866644.1, XP_019869122.1, XP_019869170.1, XP_019879177.1, XP_019879184.1, XP_019879186.1, XP_019880692.1, XP_019877948.1	30	Glucosylceramidase	7	2	2	3	1	8	5
OG0000331	XP_019872615.1	16	Beta-1,3-glucan-binding protein	2	4	10	1	2	1	1
OG0000629	XP_019871983.1, XP_019880925.1	2	Bheta-glucuronidase	4	2	3	2	1	2	4
OG0000640	XP_019874297.1, XP_019874298.1, XP_019874299.1, XP_019880002.1, XP_019874307.1	31	Uncharacterized family 31 glucosidase	3	1	5	1	0	5	1
OG0000849	XP_019870638.1, XP_019872600.1, XP_019872601.1. XP_019872613.1, XP_019872612.1	16	Beta-1_3-glucan-binding protein	2	1	1	0	2	5	1
OG0000876	XP_019880239.1, XP_019881212.1	20	Beta-hexosaminidase	2	2	2	1	1	2	2
OG0001113	XP_019879113.1, XP_019880028.1	18	Chtinase	1	1	1	1	1	2	2
OG0001214	XP_019868029.1, XP_019868030.1	18	Chtinase	2	2	2	1	0	2	2
OG0001256	XP_019868537.1, XP_019872098.1, XP_019872099.1	2	Beta-mannosidase	1	3	1	1	0	3	3
OG0001282	XP_019866002.1	20	Chitooligosaccharidolytic beta-N-acetylglucosaminidase	1	2	3	1	1	1	1
OG0001338	XP_019870668.1, XP_019879325.1	1	Beta-1,3-glucan-binding protein	1	1	1	0	2	2	1
OG0001530	XP_019877258.1, XP_019878586.1 XP_019879258.1	18	Chitinase	1	2	1	1	2	3	1
OG0001699	XP_019870161.1	31	Lysosomal alpha-glucosidase	1	1	1	1	2	1	1
OG0001781	XP_019880481.1	18	Chitinase	1	1	1	1	3	1	1
OG0001977	XP_019881549.1	20	Beta-hexosaminidase subunit alpha-like	1	1	2	1	1	1	3
OG0002124	XP_019880801.1	79	Heparanase-like	1	2	4	1	1	1	1
OG0002330	XP_019872920.1, XP_019877577.1	15	Phosphorylase b kinase regulatory subunit	1	1	1	1	1	2	1
OG0002939	XP_019870647.1	18	Chitooligosaccharidolytic beta-N-acetylglucosaminidase	1	1	1	1	1	1	1
OG0003046	XP_019872815.1, XP_019879289.1	20	ER degradation-enhancing alpha-mannosidase-like protein 2	1	1	1	1	1	2	1
OG0003192	XP_019874136.1	18	Mucin-5AC	1	1	1	1	1	1	1
OG0003310	XP_019870684.1	47	Mannosyl-oligosaccharide-1,2-alpha mannosidase	1	1	1	1	1	2	1
OG0003415	XP_019870216.1	47	Endoplasmic reticulum mannosyl-oligosaccharide 1,2-alpha-mannosidase	1	1	1	1	1	1	1
OG0003619	XP_019877416.1	38	Alpha mannosidase 2	1	1	1	1	1	1	1
OG0004119	XP_019868075.1	18	Uncharacterized protein	1	2	1	1	2	1	1
OG0004919	XP_019871580.1	31	Uncharacterized family 31 glucosidase	1	1	1	1	1	1	1
OG0005137	XP_019875335.1	20	Hexosaminidase D-like	1	1	1	1	1	1	1
OG0005958	XP_019881687.1	18	Chitinase	1	1	1	1	1	1	1
OG0006135	XP_019871850.1	18	Chitinase	1	1	1	1	1	1	1
OG0006229	XP_019874268.1	20	Hexosaminidase D-like	1	1	1	2	1	1	1
OG0006830	XP_019867029.1	20	Hexosaminidase D-like	1	0	0	1	1	1	1
OG0007169	XP_019873434.1	38	Alpha-mannosidase 2	1	1	1	1	0	1	1
OG0007331	XP_019876061.1	47	ER degradation-enhancing alpha-mannosidase	1	1	1	1	0	1	1
OG0007366	XP_019870763.1	15	Phosphorylase b kinase regulatory subunit beta [Aethina tumida]	1	1	1	1	0	1	1
OG0007426	XP_019880393.1	85	Cytosolic endo-beta-N-acetylglucosaminidase	1	1	1	1	0	1	1
OG0008527	XP_019865739.1	31	Uncharacterized protein	1	1	1	1	0	1	1
OG0009614	XP_019874317.1, XP_019874320.1, XP_019874333.1	38	Lysosomal alpha-mannosidase-like	0	0	0	0	3	3	0
OG0009694	XP_019865365.1	18	Chitinase	2	2	0	0	0	1	0
OG0009965	XP_019869119.1, XP_019872637.1, XP_019878180.1, XP_019878623.1	18	Chitinase	0	0	0	0	0	4	0
OG0009993	XP_019871496.1	39	Alpha-L-iduronidase	1	0	0	1	0	1	1
OG0010027	XP_019865738.1	18	Chitinase	1	0	0	1	0	1	0
OG0026103	XP_019872096.1	2	Beta-mannosidase	0	0	0	0	0	1	0
OG0026495	XP_019877528.1	35	Beta-galactosidase	0	0	0	0	0	1	0
