# Supplementary material for: Genome of the small hive beetle (Aethina tumida, Coleoptera: Nitidulidae), a worldwide parasite of social bee colonies, provides insights into detoxification and herbivory
Source: Gigascience. 2018 Dec 7;7(12):giy138. doi: 10.1093/gigascience/giy138 (PMC6302959; doi:10.1093/gigascience/giy138)
Supplement: Supplemental Files [file giy138_supplemental_files.zip › SupplementalFile3domains.xlsx]

## Sheet: Sheet1
	ALB	CBB	DPOND	Nicrophorus	Oryctes	SHB	Tribolium
OG0000016	XP_018564640.1, XP_018565386.1, XP_018565413.1, XP_018565414.1, XP_018565416.1, XP_018565423.1, XP_018565434.1, XP_018565435.1, XP_018565438.1, XP_018565439.1, XP_018567075.1, XP_018567100.1, XP_018567960.1, XP_018567961.1, XP_018567975.1, XP_018568691.1, XP_018568746.1, XP_018568747.1, XP_018568748.1, XP_018568749.1, XP_018568750.1, XP_018568753.1, XP_018568761.1, XP_018570324.1, XP_018570851.1,…	evmmodelC25878581, evmmodelC26017341, evmmodelC26053661, evmmodelC27015511, evmmodelscaffold21669, evmmodelscaffold21702, evmmodelscaffold23486, evmmodelscaffold27565, evmmodelscaffold27567, evmmodelscaffold39481, evmmodelscaffold40281, evmmodelscaffold46371, evmmodelscaffold507913, evmmodelscaffold88045	XP_019753989.1, XP_019754716.1, XP_019755616.1, XP_019755904.1, XP_019755905.1, XP_019755906.1, XP_019755907.1, XP_019755936.1, XP_019756934.1, XP_019756936.1, XP_019757344.1, XP_019757500.1, XP_019757617.1, XP_019757624.1, XP_019758264.1, XP_019761744.1, XP_019764449.1, XP_019764591.1, XP_019764592.1, XP_019764658.1, XP_019764667.1, XP_019766466.1, XP_019772434.1	XP_017770832.1, XP_017774277.1, XP_017775985.1, XP_017782121.1, XP_017782709.1, XP_017782710.1	KRT82775.1, KRT83938.1	XP_019865103.1 PREDICTED_ myrosinase 1-like [Aethina tumida], XP_019866289.1 PREDICTED_ myrosinase 1-like [Aethina tumida], XP_019875045.1 PREDICTED_ myrosinase 1-like [Aethina tumida], XP_019875053.1 PREDICTED_ myrosinase 1-like [Aethina tumida], XP_019875349.1 PREDICTED_ myrosinase 1-like [Aethina tumida], XP_019875746.1 PREDICTED_ myrosinase 1-like [Aethina tumida], XP_019880470.1 PREDICTED_ m…	XP_008195645.1, XP_015837060.1, XP_966332.1, XP_968318.1, XP_970224.1, XP_972032.1, XP_972082.1, XP_972134.1, XP_972182.1, XP_972231.1, XP_972386.3, XP_975665.2, XP_975666.1
OG0000087	XP_018574151.1, XP_018574801.1, XP_018574802.1, XP_018574804.1, XP_018574805.1, XP_018576341.1	evmmodelscaffold3425, evmmodelscaffold64693	XP_019766217.1, XP_019769464.1	XP_017768442.1, XP_017769275.1, XP_017776176.1, XP_017776182.1, XP_017778370.1, XP_017780474.1, XP_017780475.1, XP_017781071.1, XP_017783005.1, XP_017783007.1, XP_017783008.1, XP_017783009.1, XP_017783010.1, XP_017783015.1, XP_017783019.1, XP_017783083.1, XP_017783084.1, XP_017783085.1, XP_017783095.1, XP_017783098.1, XP_017783099.1, XP_017785918.1, XP_017785921.1, XP_017786699.1, XP_017786751.1,…	KRT80850.1, KRT81440.1, KRT82352.1, KRT82354.1	XP_019869694.1 PREDICTED_ 4-coumarate--CoA ligase 1-like [Aethina tumida], XP_019881533.1 PREDICTED_ LOW QUALITY PROTEIN_ 4-coumarate--CoA ligase 1-like [Aethina tumida], XP_019881534.1 PREDICTED_ uncharacterized protein LOC109609325 [Aethina tumida]	XP_008190478.1, XP_008193769.1, XP_008198171.2, XP_015836787.1, XP_966820.2, XP_967226.1, XP_967599.1, XP_968088.2
OG0000121	XP_018563673.1, XP_018563686.1, XP_018569128.1, XP_018570656.1, XP_018570657.1, XP_018570658.1, XP_018570659.1, XP_018570660.1	evmmodelscaffold18323, evmmodelscaffold20563, evmmodelscaffold20565, evmmodelscaffold39581, evmmodelscaffold39583, evmmodelscaffold64011	XP_019756184.1, XP_019756470.1, XP_019756484.1	XP_017774781.1, XP_017778923.1, XP_017781368.1	KRT83991.1	XP_019864946.1 PREDICTED_ acidic mammalian chitinase-like [Aethina tumida], XP_019865594.1 PREDICTED_ acidic mammalian chitinase-like [Aethina tumida], XP_019875196.1 PREDICTED_ endochitinase [Aethina tumida]	NP_001034515.1, NP_001034516.3, NP_001034517.1, NP_001034524.1, NP_001038094.1, NP_001038095.1, NP_001038096.1, NP_001073567.1, XP_008195467.1, XP_008195468.1, XP_015836778.1, XP_015836951.1, XP_973005.1
OG0000153	XP_018570360.1, XP_018570365.1, XP_018570366.1, XP_018575531.1, XP_018575532.1, XP_018575533.1, XP_018575541.1, XP_018575542.1	evmmodelscaffold18333, evmmodelscaffold28385, evmmodelscaffold32023, evmmodelscaffold33221	XP_019755716.1, XP_019761602.1, XP_019766479.1, XP_019766480.1, XP_019770786.1	XP_017769969.1, XP_017786043.1, XP_017786047.1, XP_017786053.1	KRT79199.1, KRT79202.1, KRT80854.1	XP_019874318.1 PREDICTED_ lysosomal alpha-mannosidase-like [Aethina tumida], XP_019874319.1 PREDICTED_ lysosomal alpha-mannosidase-like [Aethina tumida], XP_019874321.1 PREDICTED_ LOW QUALITY PROTEIN_ lysosomal alpha-mannosidase-like [Aethina tumida], XP_019874323.1 PREDICTED_ LOW QUALITY PROTEIN_ lysosomal alpha-mannosidase-like [Aethina tumida], XP_019876951.1 PREDICTED_ LOW QUALITY PROTEIN_ ly…	NP_001153727.1, XP_008197048.1, XP_008197050.1, XP_008200004.1, XP_008200174.2, XP_015838086.1, XP_015838088.1, XP_968354.1, XP_968596.1
OG0000161	XP_018570849.1, XP_018574510.1, XP_018575329.1, XP_018580033.1, XP_018580074.1, XP_018580116.1, XP_018580117.1, XP_018580164.1, XP_018580165.1	evmmodelscaffold145214, evmmodelscaffold19192, evmmodelscaffold45106, evmmodelscaffold5371, evmmodelscaffold55969	XP_019753876.1, XP_019755660.1, XP_019762339.1, XP_019762340.1, XP_019762414.1, XP_019762415.1, XP_019762503.1, XP_019764530.1, XP_019767300.1, XP_019767301.1	XP_017769039.1, XP_017785896.1, XP_017785898.1		XP_019876813.1 PREDICTED_ LOW QUALITY PROTEIN_ beta-galactosidase-1-like protein 3 [Aethina tumida], XP_019881201.1 PREDICTED_ LOW QUALITY PROTEIN_ beta-galactosidase-1-like protein 2 [Aethina tumida], XP_019881202.1 PREDICTED_ beta-galactosidase-1-like protein 3 [Aethina tumida]	XP_967491.1, XP_967647.1, XP_967722.1, XP_968058.1
OG0000199	XP_018562552.1, XP_018562553.1, XP_018562577.1, XP_018562584.1, XP_018562585.1, XP_018562586.1, XP_018562590.1, XP_018565512.1, XP_018567345.1, XP_018569166.1	evmmodelscaffold15029, evmmodelscaffold7541	XP_019755435.1, XP_019758794.1, XP_019762742.1, XP_019771376.1, XP_019772285.1	XP_017768243.1	KRT80427.1, KRT80428.1, KRT83936.1	XP_019875152.1 PREDICTED_ LOW QUALITY PROTEIN_ neutral alpha-glucosidase C-like [Aethina tumida], XP_019875164.1 PREDICTED_ LOW QUALITY PROTEIN_ neutral alpha-glucosidase AB-like [Aethina tumida], XP_019881195.1 PREDICTED_ LOW QUALITY PROTEIN_ neutral alpha-glucosidase AB-like [Aethina tumida]	XP_015833523.1, XP_015839609.1, XP_967022.2, XP_968738.2
OG0000284	XP_018562973.1, XP_018563272.1, XP_018564712.1, XP_018571045.1, XP_018571047.1, XP_018578357.1, XP_018579333.1	evmmodelscaffold19801, evmmodelscaffold19802	XP_019753593.1, XP_019767616.1	XP_017772242.1, XP_017772244.1, XP_017776526.1	KRT82705.1	XP_019866644.1 PREDICTED_ LOW QUALITY PROTEIN_ putative glucosylceramidase 4 [Aethina tumida], XP_019869122.1 PREDICTED_ putative glucosylceramidase 4 [Aethina tumida], XP_019869170.1 PREDICTED_ LOW QUALITY PROTEIN_ putative glucosylceramidase 4 [Aethina tumida], XP_019877948.1 PREDICTED_ glucosylceramidase-like_ partial [Aethina tumida], XP_019879177.1 PREDICTED_ LOW QUALITY PROTEIN_ putative gl…	XP_015837066.1, XP_975608.1, XP_975649.1, XP_975651.1, XP_975653.1
OG0000331	XP_018563526.1, XP_018563535.1	evmmodelscaffold223315, evmmodelscaffold223316, evmmodelscaffold31741, evmmodelscaffold48236	XP_019755664.1, XP_019757064.1, XP_019757067.1, XP_019757068.1, XP_019757069.1, XP_019759405.1, XP_019759712.1, XP_019768160.1, XP_019769905.1, XP_019772488.1	XP_017780304.1	KRT86909.1, KRT86910.1	XP_019872615.1 PREDICTED_ beta-1_3-glucan-binding protein-like [Aethina tumida]	XP_970010.1
OG0000629	XP_018570897.1, XP_018570900.1, XP_018570901.1, XP_018570902.1	evmmodelscaffold23738, evmmodelscaffold43794	XP_019756781.1, XP_019770434.1, XP_019772256.1	XP_017773137.1, XP_017773139.1	KRT83641.1	XP_019871983.1 PREDICTED_ LOW QUALITY PROTEIN_ beta-glucuronidase [Aethina tumida], XP_019880925.1 PREDICTED_ beta-glucuronidase-like [Aethina tumida]	XP_008197365.1, XP_008197366.1, XP_015838528.1, XP_969353.1
OG0000640	XP_018572975.1, XP_018572976.1, XP_018572977.1	evmmodelscaffold1162	XP_019753438.1, XP_019754700.1, XP_019754751.1, XP_019762376.1, XP_019762396.1	XP_017778063.1		XP_019874297.1 PREDICTED_ uncharacterized family 31 glucosidase KIAA1161-like [Aethina tumida], XP_019874298.1 PREDICTED_ LOW QUALITY PROTEIN_ uncharacterized family 31 glucosidase KIAA1161-like [Aethina tumida], XP_019874299.1 PREDICTED_ LOW QUALITY PROTEIN_ uncharacterized family 31 glucosidase KIAA1161-like [Aethina tumida], XP_019874307.1 PREDICTED_ uncharacterized family 31 glucosidase KIAA1…	XP_972326.2
OG0000849	XP_018563524.1, XP_018563525.1	evmmodelscaffold28629	XP_019764000.1		KRT81459.1, KRT84388.1	XP_019870638.1 PREDICTED_ uncharacterized protein LOC109599133 [Aethina tumida], XP_019872600.1 PREDICTED_ beta-1_3-glucan-binding protein-like [Aethina tumida], XP_019872601.1 PREDICTED_ beta-1_3-glucan-binding protein-like [Aethina tumida], XP_019872612.1 PREDICTED_ beta-1_3-glucan-binding protein-like [Aethina tumida], XP_019872613.1 PREDICTED_ beta-1_3-glucan-binding protein-like [Aethina tum…	XP_008191497.1
OG0000876	XP_018567236.1, XP_018567795.1	evmmodelscaffold27031, evmmodelscaffold73795	XP_019753457.1, XP_019757958.1	XP_017781985.1	KRT84478.1	XP_019880239.1 PREDICTED_ LOW QUALITY PROTEIN_ probable beta-hexosaminidase fdl [Aethina tumida], XP_019881212.1 PREDICTED_ probable beta-hexosaminidase fdl [Aethina tumida]	NP_001092297.1, XP_015837049.1
OG0001113	XP_018562753.1	evmmodelscaffold8571	XP_019769572.1	XP_017770877.1	KRT79591.1	XP_019879113.1 PREDICTED_ chitinase-3-like protein 2 isoform X2 [Aethina tumida], XP_019880028.1 PREDICTED_ chitinase-3-like protein 2 isoform X2 [Aethina tumida]	XP_008195024.1, XP_015836414.1
OG0001214	XP_018571341.1, XP_018571343.1	evmmodelscaffold50174, evmmodelscaffold50175	XP_019759450.1, XP_019767107.1	XP_017784766.1		XP_019868029.1 PREDICTED_ LOW QUALITY PROTEIN_ chitinase-like protein Idgf4 [Aethina tumida], XP_019868030.1 PREDICTED_ LOW QUALITY PROTEIN_ chitinase-like protein Idgf4 [Aethina tumida]	NP_001038092.1, XP_015835197.1
OG0001256	XP_018575340.1	evmmodelC27209351, evmmodelscaffold16861, evmmodelscaffold62721	XP_019767488.1	XP_017784004.1		XP_019868537.1 PREDICTED_ beta-mannosidase-like [Aethina tumida], XP_019872098.1 PREDICTED_ beta-mannosidase-like [Aethina tumida], XP_019872099.1 PREDICTED_ beta-mannosidase-like [Aethina tumida]	XP_008196042.1, XP_008196389.1, XP_974383.1
OG0001282	XP_018579995.1	evmmodelscaffold29856, evmmodelscaffold6913	XP_019755935.1, XP_019760631.1, XP_019768087.1	XP_017771963.1	KRT85799.1	XP_019866002.1 PREDICTED_ chitooligosaccharidolytic beta-N-acetylglucosaminidase [Aethina tumida]	XP_015837050.1
OG0001338	XP_018563504.1	evmmodelscaffold407210	XP_019765263.1		KRT81458.1, KRT85468.1	XP_019870668.1 PREDICTED_ beta-1_3-glucan-binding protein-like [Aethina tumida], XP_019879325.1 PREDICTED_ beta-1_3-glucan-binding protein-like [Aethina tumida]	NP_001164284.1
OG0001530	XP_018579136.1	evmmodelscaffold37593, evmmodelscaffold62743	XP_019771873.1	XP_017774555.1	KRT79630.1, KRT79631.1	XP_019877258.1 PREDICTED_ LOW QUALITY PROTEIN_ probable chitinase 3_ partial [Aethina tumida], XP_019878586.1 PREDICTED_ LOW QUALITY PROTEIN_ probable chitinase 3 [Aethina tumida], XP_019879258.1 PREDICTED_ LOW QUALITY PROTEIN_ probable chitinase 3_ partial [Aethina tumida]	XP_008198138.1
OG0001699	XP_018566730.1	evmmodelscaffold304921	XP_019760068.1	XP_017783547.1	KRT80072.1, KRT80073.1	XP_019870161.1 PREDICTED_ lysosomal alpha-glucosidase-like [Aethina tumida]	XP_969694.1
OG0001781	XP_018570991.1	evmmodelscaffold111855	XP_019767256.1	XP_017769125.1	KRT81410.1, KRT82813.1, KRT85184.1	XP_019880481.1 PREDICTED_ probable chitinase 2 [Aethina tumida]	XP_970191.2
OG0001977	XP_018579654.1	evmmodelscaffold15879	XP_019767408.1, XP_019767411.1	XP_017771658.1	KRT85125.1	XP_019881549.1 PREDICTED_ LOW QUALITY PROTEIN_ beta-hexosaminidase subunit alpha-like [Aethina tumida]	XP_008196008.1, XP_008196010.1, XP_975658.1
OG0002124	XP_018563737.1	evmmodelscaffold19851, evmmodelscaffold22311	XP_019757463.1, XP_019766080.1, XP_019771568.1, XP_019771594.1	XP_017778613.1	KRT78377.1	XP_019880801.1 PREDICTED_ LOW QUALITY PROTEIN_ heparanase-like [Aethina tumida]	XP_015834847.1
OG0002330	XP_018569605.1	evmmodelscaffold12591	XP_019757383.1	XP_017783757.1	KRT82242.1	XP_019872920.1 PREDICTED_ probable phosphorylase b kinase regulatory subunit alpha isoform X1 [Aethina tumida], XP_019877577.1 PREDICTED_ LOW QUALITY PROTEIN_ probable phosphorylase b kinase regulatory subunit alpha_ partial [Aethina tumida]	XP_015834619.1
OG0002939	XP_018563536.1	evmmodelscaffold40726	XP_019765301.1	XP_017780356.1	KRT83996.1	XP_019870647.1 PREDICTED_ LOW QUALITY PROTEIN_ chitooligosaccharidolytic beta-N-acetylglucosaminidase [Aethina tumida]	XP_015833058.1
OG0003046	XP_018565145.1	evmmodelscaffold4478	XP_019764138.1	XP_017769609.1	KRT85196.1	XP_019872815.1 PREDICTED_ LOW QUALITY PROTEIN_ ER degradation-enhancing alpha-mannosidase-like protein 2 [Aethina tumida], XP_019879289.1 PREDICTED_ LOW QUALITY PROTEIN_ ER degradation-enhancing alpha-mannosidase-like protein 2 [Aethina tumida]	XP_973062.1
OG0003192	XP_018567327.1	evmmodelscaffold10955	XP_019757751.1	XP_017780175.1	KRT83458.1	XP_019874136.1 PREDICTED_ mucin-5AC [Aethina tumida]	XP_015834046.1
OG0003310	XP_018568977.1	evmmodelscaffold15477	XP_019755884.1	XP_017782610.1	KRT84028.1	XP_019870684.1 PREDICTED_ mannosyl-oligosaccharide 1_2-alpha-mannosidase IA-like [Aethina tumida], XP_019878682.1 PREDICTED_ LOW QUALITY PROTEIN_ mannosyl-oligosaccharide alpha-1_2-mannosidase IA-like_ partial [Aethina tumida]	XP_970226.1
OG0003415	XP_018570544.1	evmmodelscaffold2888	XP_019766295.1	XP_017779795.1	KRT82488.1	XP_019870216.1 PREDICTED_ endoplasmic reticulum mannosyl-oligosaccharide 1_2-alpha-mannosidase [Aethina tumida]	XP_971080.1
OG0003619	XP_018573436.1	evmmodelscaffold555510	XP_019770969.1	XP_017776581.1	KRT83600.1	XP_019877416.1 PREDICTED_ alpha-mannosidase 2 [Aethina tumida]	XP_015836827.1
OG0004119	XP_018580358.1	evmmodelC26267111, evmmodelscaffold61503	XP_019771510.1	XP_017768340.1	KRT78557.1, KRT78560.1	XP_019868075.1 PREDICTED_ uncharacterized protein LOC109596912 [Aethina tumida]	XP_015838223.1
OG0004919	XP_018567024.1	evmmodelscaffold28974	XP_019763988.1	XP_017773033.1	KRT82076.1	XP_019871580.1 PREDICTED_ LOW QUALITY PROTEIN_ uncharacterized family 31 glucosidase KIAA1161 [Aethina tumida]	XP_008201103.1
OG0005137	XP_018568668.1	evmmodelscaffold32663	XP_019768283.1	XP_017775261.1	KRT83043.1	XP_019875335.1 PREDICTED_ LOW QUALITY PROTEIN_ hexosaminidase D-like [Aethina tumida]	XP_968467.1
OG0005958	XP_018575205.1	evmmodelscaffold31662	XP_019761138.1	XP_017772020.1	KRT83094.1	XP_019881687.1 PREDICTED_ LOW QUALITY PROTEIN_ probable chitinase 3 [Aethina tumida]	NP_001036035.1
OG0006135	XP_018576613.1	evmmodelscaffold85273	XP_019770496.1	XP_017782711.1	KRT83692.1	XP_019871850.1 PREDICTED_ LOW QUALITY PROTEIN_ chitinase domain-containing protein 1 [Aethina tumida]	XP_971647.1
OG0006229	XP_018577504.1	evmmodelscaffold619310	XP_019772713.1	XP_017778732.1, XP_017779288.1	KRT79356.1	XP_019874268.1 PREDICTED_ hexosaminidase D-like [Aethina tumida]	XP_967097.1
OG0006830	XP_018563570.1			XP_017779185.1	KRT78900.1	XP_019867029.1 PREDICTED_ hexosaminidase D-like [Aethina tumida]	XP_008197284.1
OG0007169	XP_018567903.1	evmmodelscaffold2567	XP_019773168.1	XP_017770646.1		XP_019873434.1 PREDICTED_ alpha-mannosidase 2 [Aethina tumida]	XP_008193678.1
OG0007331	XP_018569864.1	evmmodelscaffold2527	XP_019753843.1	XP_017777987.1		XP_019876061.1 PREDICTED_ LOW QUALITY PROTEIN_ ER degradation-enhancing alpha-mannosidase-like protein 3 [Aethina tumida]	XP_971536.1
OG0007366	XP_018570272.1	evmmodelscaffold555515	XP_019755375.1	XP_017774293.1		XP_019870763.1 PREDICTED_ LOW QUALITY PROTEIN_ probable phosphorylase b kinase regulatory subunit beta [Aethina tumida]	XP_008194131.1
OG0007426	XP_018570919.1	evmmodelscaffold23731	XP_019770482.1	XP_017786924.1		XP_019880393.1 PREDICTED_ LOW QUALITY PROTEIN_ cytosolic endo-beta-N-acetylglucosaminidase [Aethina tumida]	XP_008197368.1
OG0008527	XP_018572083.1	evmmodelscaffold145210	XP_019762423.1	XP_017774708.1		XP_019865739.1 PREDICTED_ LOW QUALITY PROTEIN_ uncharacterized protein LOC109594914_ partial [Aethina tumida]	XP_968946.1
OG0009614					KRT79201.1, KRT80852.1, KRT85122.1	XP_019874317.1 PREDICTED_ lysosomal alpha-mannosidase-like [Aethina tumida], XP_019874320.1 PREDICTED_ lysosomal alpha-mannosidase-like [Aethina tumida], XP_019874333.1 PREDICTED_ lysosomal alpha-mannosidase-like [Aethina tumida]
OG0009694	XP_018570661.1, XP_018576269.1	evmmodelscaffold39582, evmmodelscaffold64012				XP_019865365.1 PREDICTED_ acidic mammalian chitinase-like [Aethina tumida]
OG0009965						XP_019869119.1 PREDICTED_ probable chitinase 3 [Aethina tumida], XP_019872637.1 PREDICTED_ probable chitinase 3 [Aethina tumida], XP_019878180.1 PREDICTED_ probable chitinase 3 [Aethina tumida], XP_019878623.1 PREDICTED_ probable chitinase 3 [Aethina tumida]
OG0009993	XP_018565310.1			XP_017769452.1		XP_019871496.1 PREDICTED_ LOW QUALITY PROTEIN_ alpha-L-iduronidase [Aethina tumida]	XP_015832926.1
OG0010027	XP_018572056.1			XP_017779062.1		XP_019865738.1 PREDICTED_ LOW QUALITY PROTEIN_ probable chitinase 2 [Aethina tumida]
